# Supplementary material for: Canonical Pathways Rewiring in Alzheimer’s Disease
Source: Int J Mol Sci. 2026 May 27;27(11):4835. doi: 10.3390/ijms27114835 (PMC13256824; doi:10.3390/ijms27114835)
Supplement: Supplementary file 1 [file ijms-27-04835-s001.zip]

Archive with 7 entries (6 files):
- ijms-4289742-supplementary/
- ijms-4289742-supplementary/.DS_Store
- ijms-4289742-supplementary/Figure_S1.png
- ijms-4289742-supplementary/Table_S1.csv
- ijms-4289742-supplementary/Table_S2.csv
- ijms-4289742-supplementary/Table_S3.csv
- ijms-4289742-supplementary/Table_S4.csv
