# Supplementary material for: Canonical Pathways Rewiring in Alzheimer’s Disease
Source: Int J Mol Sci. 2026 May 27;27(11):4835. doi: 10.3390/ijms27114835 (PMC13256824; doi:10.3390/ijms27114835)
Supplement: Supplementary file 1 [file ijms-27-04835-s001.zip › ijms-4289742-supplementary/Table_S1.csv]

Pathway	Observed_AD	Observed_Control	Null_mean_AD	Z_score_AD	P_value_AD	Z_score_Control	P_value_Control	N_permutations
Neurexins & Neuroligins	1.84615384615385	1.57142857142857	1.34185245325462	2.19120377437963	0.0294736842105263	1.21039400591694	0.222222222222222	1000
Synaptogenesis	2.70758122743682	1.8936170212766	1.67536357688454	5.16848683451188	0.004	1.84163435412624	0.062	1000
GABAergic	2.43478260869565	2.29310344827586	1.54010194666011	4.55758709586095	0.002	4.15856209273042	0	1000
SNARE	2.76470588235294	2.18333333333333	1.47344861847605	6.18147669233046	0	3.52559368869116	0.00202429149797571	1000
