# Supplementary material for: Canonical Pathways Rewiring in Alzheimer’s Disease
Source: Int J Mol Sci. 2026 May 27;27(11):4835. doi: 10.3390/ijms27114835 (PMC13256824; doi:10.3390/ijms27114835)
Supplement: Supplementary file 1 [file ijms-27-04835-s001.zip › ijms-4289742-supplementary/Table_S2.csv]

Observed_mean_max_jaccard	Null_mean	Null_SD	CI_lower_95	CI_upper_95	Z_score	P_value_2tailed	N_permutations
0.409175596214254	0.0656470922303059	0.00842887980393406	0.0495565243181747	0.08201546420994	40.7561279760582	0	1000
