# Supplementary material for: Canonical Pathways Rewiring in Alzheimer’s Disease
Source: Int J Mol Sci. 2026 May 27;27(11):4835. doi: 10.3390/ijms27114835 (PMC13256824; doi:10.3390/ijms27114835)
Supplement: Supplementary file 1 [file ijms-27-04835-s001.zip › ijms-4289742-supplementary/Table_S3.csv]

Symbol	Grado_Control	Expr_Control	Grado_Alzheimer	Expr_Alzheimer	cuadrante_Control	cuadrante_Alzheimer	Pathway
GABRA1	2	4427.129	10	3949.952	II	I	GABAergic
GABRB2	1	6096.176	6	5525.178	II	I	GABAergic
GABRD	7	2061.774	2	1811.407	III	IV	GABAergic
GNG3	2	2507.679	10	2206.836	IV	III	GABAergic
APBA1	10	2373.384	12	2188.252	I	III	Neurexins & Neuroligins
DLGAP4	5	2310.9	5	2214.681	IV	II	Neurexins & Neuroligins
GRM5	2	2105.969	15	1959.389	IV	III	Neurexins & Neuroligins
NAPG	23	1688.04	21	1565.716	III	IV	SNARE
SYT16	14	2024.067	30	1785.965	IV	III	SNARE
EPHA4	17	2507.619	11	2306.469	III	IV	Synaptogenesis
NLGN4Y	16	216.004	14	147.751	III	IV	Synaptogenesis
SYN2	5	5534.057	19	4931.488	II	I	Synaptogenesis
WASF1	6	3764.793	20	3370.025	II	I	Synaptogenesis
