# Supplementary material for: Canonical Pathways Rewiring in Alzheimer’s Disease
Source: Int J Mol Sci. 2026 May 27;27(11):4835. doi: 10.3390/ijms27114835 (PMC13256824; doi:10.3390/ijms27114835)
Supplement: Supplementary file 1 [file ijms-27-04835-s001.zip › ijms-4289742-supplementary/Table_S4.csv]

Group	total_edges	intra_community_edges	inter_community_edges	prop_inter	prop_intra
AD	28160	27102	1058	0.038	0.962
Control	28160	27554	606	0.022	0.978
